# Supplementary material for: Outcome of induction and associated factors among induced labours in public Hospitals of Harari Regional State, Eastern Ethiopia: A two years’ retrospective analysis
Source: PLoS One. 2021 Nov 9;16(11):e0259723. doi: 10.1371/journal.pone.0259723 (PMC8577748; doi:10.1371/journal.pone.0259723)
Supplement: S1 Data — (ZIP) [file pone.0259723.s002.zip]

Archive with 1 entries (1 files):
- SPSS Data for IOL, 2021.sav
